# Supplementary material for: NLR-Associating Transcription Factor bHLH84 and Its Paralogs Function Redundantly in Plant Immunity
Source: PLoS Pathog. 2014 Aug 21;10(8):e1004312. doi: 10.1371/journal.ppat.1004312 (PMC4140859; doi:10.1371/journal.ppat.1004312)
Supplement: Table S2 — Primers used for genotyping and cloning. (XLSX) [file ppat.1004312.s018.xlsx]

## Sheet: Constructs
construct name	Description
pCambia1305-bHLH84-GFP-HA	Binary vector used to exrpess of bHLH84-GFP-HA in Arabidopsis
pCambia1305-ERF107-GFP-HA	Binary vector used to exrpess of ERF107-GFP-HA in Arabidopsis
pG229-GFP-bHLH84	Binary vector used to exrpess of GFP-bHLH84 in Arabidopsis
pCmabia1300-bHLH84	Binary vector used to overexpress of bHLH84 in Arabidopsis
pCambia1300-RSL2	Binary vector used to overexpress of RSL2 in Arabidopsis
pCambia1300-RSL4	Binary vector used to overexpress of RSL2 in Arabidopsis
pCambia1300-SNC1-FLAG	Binary vector used to express SNC1-FLAG in N. benthamiana
pCambia1300-bHLH84-HA	Binary vector used to express bHLH84-HA in N. benthamiana
pCambia1300-RPS6-FLAG	Binary vector used to express RPS6-FLAG in N. benthamiana
pCambia1300-RPS4-FLAG	Binary vector used to express RPS4-FLAG in N. benthamiana
pCmabia1300-RPS2-FLAG	Binary vector used to express RPS2-FLAG in N. benthamiana
pCambia1300-TPR1-HA	Binary vector used to express TPR1-HA in N. benthamiana
pCambia1305-TPR1-FLAG	Binary vector used to express TPR1-FLAG in N. benthamiana
pCambia-1305-EDS1-FLAG	Binary vector used to express EDS1-FLAG in N. benthamiana
pCambia1305-PAD4-FLAG	Binary vector used to express PAD4-FLAG in N. benthamiana
PUC19-LUC	Reporter vector used in protoplast to express luciferase as internal control
PUC19-2XGAL4DBS-GUS	Reporter vector used in protoplast to express GUS with 2XGAL4 binding sites
PUC19-GAL4DBD	Effector vector used in protoplast containing GAL4 binding Domain
PUC19-GAL4DBD-bHLH84	Effector vector used in protoplast containing bHLH84 fused withGAL4 binding Domain
pHIS2-N1-box	Vector used in yeast one hybrid containing N1-box cis element
pHIS2-N2-box	Vector used in yeast one hybrid containing N2-box cis element
pHIS2-N3-box	Vector used in yeast one hybrid containing N3-box cis element
pHIS2-G-box	Vector used in yeast one hybrid containing G-box cis element
pGADT7-bHLH84-AD	vector used in yeast one/two hybrid containing bHLH84 fused with GAL4 activation domain
pGBKT7-SNC1-TC1	Vectro used in yeast two hybrid to express SNC1-TC1
pGBKT7-SNC1-TC2	Vectro used in yeast two hybrid to express SNC1-TC2
pGBKT7-SNC1-TC3	Vectro used in yeast two hybrid to express SNC1-TC3
pGBKT7-SNC1-TC4	Vectro used in yeast two hybrid to express SNC1-TC4

## Sheet: Primers
Primer name	Prime sequence	Description
At4g33880- exon1-F	TCTGAGATCTCTGTGACTAC	To check the expression of RSL2
At4g33880-exon2,3-R	CCTTTCTCTTCTTTTCCTTGC	To check the expression of RSL2
At2g14760-exon1F	AATCAACACGAACTTGTACC	To check the expression of bHLH84
At2g14760-exon1,2 R	GTTTAATTGTTTCAGCCTTGCG	To check the expression of bHLH84
Salk_064296-LP	CATCAGTGGTCGTGGTCAAG	To genotype the homozygosity of T-DNA of bhlh84
salk_064296-RP	ggtatcaagacctggttacc	To genotype the homozygosity of T-DNA of bhlh84
Salk048849-LP	GTAGTCACAGAGATCTCAGA	To genotype the homozygosity of T-DNA of rsl2
Salk048849-RP	gccattaacaagcagaaatgc	To genotype the homozygosity of T-DNA of rsl2
GT_5_105706-LP	TCG AAG ATT GGT GAA TTT TGG	To genotype the homozygosity of T-DNA of rsl4
GT_5_105706-RP	CTC AAA GCC TTT ATG CTC GG	To genotype the homozygosity of T-DNA of rsl4
snc1-XbaI-NF,	ATGAGGTGGAGTTCCCATCTG	CAPS maker to genotype snc1
snc1-XbaI-NR,	CATCCCATTTTGATTGCTGGAAAG	CAPS maker to genotype snc1
snc1-r1-WT-F	CCTGGTGCCTGAATGAATTG	To genotype snc1-r1
snc1-r1-R	ATCATCCGATGGTGTCATAG	To genotype snc1-r1
Col_EDS1-F,	ACAAGCCAAAGTGTCAAGCC	To genotype eds1-2
Col_EDS1-R,	CAAGCATCCCTTCTAATGTC	To genotype eds1-2
SID2-F:	CTCAACCTCCGTCGTTTTCC	to genotype sid2-2
SID2-R:	ATTGCTCCGATTTGCTGGTC	to genotype sid2-2
ndr1-F	gtaatataagaatttcacatgtgg	to genotype ndr1-1
ndr1-R	gactatttaacaacaacaacaac	to genotye ndr1-1
RPS6-real-F	TGAGGAAACAGACCGGAGAC	to check the expresssion of RPS6
RPS6-real-R	TCCGCTAAAGCATCTAGCAC	to check the expresssion of RPS6
RPS4-real-F	GCTAGACCATGTCTTCATTGGA	to check the expression of RPS4
RPS4-real-R	TCTTTTCAACAGGCATAACGTAC	to check the expression of RPS4
RPS2-real-F	CATATACAGCATCTCCACGTTG	to check the expression of RPS2
RPS2-real-R	TGGTTAAGTTGTGAAGGCTGTG	to check the expression of RPS2
SNC1-real-F	CTGGGATAAGTTGTATCgtgttg	to ckeck the expression of SNC1
SNC1-real-R	AGATGTCCCCGATGTCATCCG	to ckeck the expression of SNC1
RPP4-real-F	gtcaacttgtcatctcttatc	to check the expression of RPP4
RPP4-real-R	gtcggcgaccattagacttg	to check the expression of RPP4
RPM1-real-F	GCTTCCTAGATTGGTATGG C	to check the expression of RPM1
RPM1-real-R	AGCTCAAACATTGCACCGTC	to check the expression of RPM1
RPP2A-real-F	gttgtgggaaggaaagaaaaatc	to check the expression of RPP2A
RPP2A-real-R	CTTCGCAAACGAGAACAGTC	to check the expression of RPP2A
RPP2B-real-F	GTACTTAGATGCTCATGGGT	to check the expression of RPP2B
RPP2B-real-R	TCCAGAAGTAGTCCCTTATG	to check the expression of RPP2B
bHLH84-NdeI-F	gggaattccatatgGAAGCCATGGGAGAATGG	To clone bHLH84 into PUC19 vector for protoplast assay
bHLH84-ClaI-R	CCatcgatTCATCTGGTCAGTGCATTGAG	To clone bHLH84 into PUC19 vector for protoplast assay
bHLH84-NdeI-NF	ggaattccatatgGAAGCCATGGGAGAATGGAG	To clone bHLH84 into pAD vector for yeast one and yeast two hybrid
bHLH84-XhoI-R	CCGCCGctcgagTCATCTGGTCAGTGCATTGAG	To clone bHLH84 into pAD vector for yeast one and yeast two hybrid
At2g14760-cds-EcoR1F	ccggaattcGAAGCCATGGGAGAATGGAGC	To clone bHLH84 into pGBKT7 for yeast two hybrid
At2g14760-cds-Sal1R	acgcacgcgtcgacTCATCTGGTCAGTGCATTGAG	To clone bHLH84 into pGBKT7 for yeast two hybrid
G-box-F	AATTGGTCACGTGGCCACGTGGACACGTGAG	To clone the G-box cis element into pHIS2 vector
G-box-R	CTAGCTCACGTGTCCACGTGGCCACGTGACC	To clone the G-box cis element into pHIS2 vector
N-box1-F	AATTGGTCACGCGGCCACGCGGACACGCGAG	To clone the N-box1 cis element into pHIS2 vector
N-box1-R	CTAGCTCGCGTGTCCGCGTGGCCGCGTGACC	To clone the N-box1 cis element into pHIS2 vector
N-box2-F	AATTGGTCACGAGGCCACGAGGACACGAGAG	To clone the N-box2 cis element into pHIS2 vector
N-box2-R	CTAGCTCTCGTGTCCTCGTGGCCTCGTGACC	To clone the N-box2 cis element into pHIS2 vector
N-box3-F	AATTGGTCGCGTGGCCGCGTGGACGCGTGAG	To clone the N-box3 cis element into pHIS2 vector
N-box3-R	CTAGCTCACGCGTCCACGCGGCCACGCGACC	To clone the N-box3 cis element into pHIS2 vector
RPS4-XhoI-F	CCGCCGCTCGAGATGGAGACATCATCTATTTCC	To clone RPS4 into pCambia1300-FLAG vector
RPS4-BamHI-R	CGCGGATCCGAAATTCTTAACCGTGTGCATG	To clone RPS4 into pCambia1300-FLAG vector
RPS6-Kpn1-F	CGGGGTACCATGGCTTCTTCTTCCTCCTC	To clone RPS6 into pCambia1300-FLAG vector
RPS6-XmaI-R:	TCCCCCCGGGGCGATTCAGTAGTTTCTTCAG	To clone RPS6 into pCambia1300-FLAG vector
MOS10-KpnI-F	CGGGGTACCATGTCTTCTCTGAGCAGAGAG	To clone MOS10 into pCambia1300-HA vector
MOS10-XbaI-R	GCTCTAGATCTCTGAGGCTGGTCAGAGG	To clone MOS10 into pCambia1300-HA vector
RPS2-cds-kpnI-F	CGGGGTACCATGGATTTCATCTCATCTCTTATC	To clone RPS2 into pCambia 1300-FLAG vector
RPS2-cds-speI-R	GGACTAGTATTTGGAACAAAGCGCGGTAAATAAC	to clone RPS2 into pcambia 1300-FLAG vector
At2g14760-EcoR1-F	ccggaattcATGGAAGCCATGGGAGAATG	To clone bHLH84 into pG229HAN35S vector to overexpress the gene
At2g14760-HindIII-R	cccaagcttTCATCTGGTCAGTGCATTGAG	To clone bHLH84 into pG229HAN35S vector to overexpress the gene
AT4G33880-XhoI-F	ccgccgctcgagATGGAAGCCATGGGAGAATG	To clone RSL2 into pG229HAN35S vector to overexpress the gene
At4G33880-BamH1-R	cgcggatccTCATCTCGGTGAGCTGAGAC	To clone RSL2 into pG229HAN35S vector to overexpress the gene
AT1G27740-XhoI-F	ccgccgctcgagATGGACGTTTTTGTTGATGG	To clone RSL4 into pG229HAN35S vector to overexpress the gene
At1g27740-BamH1-R	cgcggatccTCACATAAGCCGAGACAAAAG	To clone RSL4 into pG229HAN35S vector to overexpress the gene
At2g14760-KpnI-F:	cgg ggtaccATGGAAGCCATGGGAGAATGG	To clone bHLH84 into pCambia 1300-HA vector
At2g14760-SpeI-R:	GGactagtTCTGGTCAGTGCATTGAGTTTTAG	To clone bHLH84 into pCambia 1300-HA vector
14760-kpn1-F	cggggtaccatgatccggctcttgcatac	To clone the promoter region of bHLH84 to PBS vector
14760-xho1-R	ccgccgctcgagttttgatcactaagcgactttaac	To clone the promoter region of bHLH84 to PBS vector
14760-Sal1-F	acgcacgcgtcgacGAAGCCATGGGAGAATGGAG	To clone the genomic region of bHLH84 to PBS vector
14760-pst1-R	aaaactgcagttcggttttggttctttcgg	To clone the genomic region of bHLH84 to PBS vector
SNC1-y2h-F	CGCggatccgtGAGATAGCTTCTTCTTCTGG	to clone SNC1-TIR(SNC1-TC1) into pGBKT7
SNC1(TIR)-y2h-R	AAAActgcagttaCATTTCCGAAGATCATATCC	to clone SNC1-TIR(SNC1-TC1) into pGBKT7
SNC1-y2h-F	CGCggatccgtGAGATAGCTTCTTCTTCTGG	to clone SNC1-TIR-NB (SNC1-TC2) into pGBKT7
SNC1(TIR-NB)-y2h-R	AAAActgcagttaAGTTTTCTCGGTCACTACTTC	to clone SNC1-TIR-NB (SNC1-TC2) into pGBKT7
SNC1-y2h-F	CGCggatccgtGAGATAGCTTCTTCTTCTGG	to clone SNC1-TIR-NB-linker (SNC1-TC3) into pGBKT7
SNC1(TIR-NB-LRR)-y2h-R	AAAActgcagttaCTGGATGCCTTCCCATAGCTTC	to clone SNC1-TIR-NB-linker-3LRR(SNC1-TC3) into pGBKT7
SNC1(linker)-y2h-F	CGCggatccgtGGGACAGAAACTCTTCTTG	To clone SNC1-linker-LRR (SNC1-TC4) into pGBKT7
SNC1-y2h-NR	AAAActgcagTCAGTTACCAGAAACAGGAAACA	To clone SNC1-linker-LRR (SNC1-TC4) into pGBKT7
